# Supplementary material for: RARRES2 is involved in the “lock-and-key” interactions between osteosarcoma stem cells and tumor-associated macrophages
Source: Sci Rep. 2024 Jan 27;14:2267. doi: 10.1038/s41598-024-52738-5 (PMC10821905; doi:10.1038/s41598-024-52738-5)
Supplement: Supplementary file 12 — Supplementary Information 12. [file 41598_2024_52738_MOESM12_ESM.xls]

## Sheet: Sheet1
GO:0005201	extracellular matrix structural constituent	The action of a molecule that contributes to the structural integrity of the extracellular matrix.
GO:0005518	collagen binding	Binding to collagen, a group of fibrous proteins of very high tensile strength that form the main component of connective tissue in animals. Collagen is highly enriched in glycine (some regions are 33% glycine) and proline, occurring predominantly as 3-hydroxyproline (about 20%).
GO:0030020	extracellular matrix structural constituent conferring tensile strength	A constituent of the extracellular matrix that enables the matrix to resist longitudinal stress.
GO:0019838	growth factor binding	Binding to a growth factor, proteins or polypeptides that stimulate a cell or organism to grow or proliferate.
GO:0030021	extracellular matrix structural constituent conferring compression resistance	A constituent of the extracellular matrix that enables the matrix to resist compressive forces; often a proteoglycan.
GO:0005539	glycosaminoglycan binding	Binding to a glycan (polysaccharide) containing a substantial proportion of aminomonosaccharide residues.
GO:0030198	extracellular matrix organization	A process that is carried out at the cellular level which results in the assembly, arrangement of constituent parts, or disassembly ofan extracellular matrix.
GO:0043062	extracellular structure organization	A process that is carried out at the celular level which results in the assembly, arrangement of constituent parts, or disassembly oistructures in the space external to the outermost structure of a cell. For cells without exteal protective or extemnal encapsulatinostructures this refers to snace ouside of the plasma membrane. and also covers the host cel environment outside an intracellulaiparasi…
GO:0045229	external encapsulating structure organization	A process that is carried out at the cellular level which results in the assembly, arrangement of constituent parts, or disassembly ofexternal structures that lie outside the plasma membrane and surround the entire cell.
GO:0061448	connective tissue development	The progression of a connective tissue over time, from its formation to the mature structure
GO:0001503	ossification	The formation of bone or of a bony substance, or the conversion of fibrous tissue or of cartilage into bone or a bony substance
GO:0051216	cartilage development	The process whose specific outcome is the progression of a cartilage element over time, from its formation to the mature structureCartilace elements are skeletal elements that consist of connective fissue dominated bv extracellular matrix containing collacentype Il and large amounts of proteoglycan, particularly chondroitin sulfate.
GO:0062023	collagen-containing extracellular matrix	An extracellular matrix consisting mainly of proteins (especially collagen) and glycosaminoglycans (mostly as proteoglycans) thatorovides not only essential physical scaffolding for the cellular constituents but can also initiate crucial biochemical andiomechanical cues recuired for tissue morphogenesis, citerentation and homeostass. The components are secreted by cels irhe vicinity and form a sh…
GO:0005788	endoplasmic reticulum lumen	The volume enclosed by the membranes of the endoplasmic reticulum.
GO:0005925	focal adhesion	A cel-substrate iunction that anchors the cel to the extracellular matrix and that forms a point of termination of actin filaments. Ininsects focal adhesion has also been referred to as hemi-adherens iunction (HAJ)
GO:0030055	cell-substrate junction	A cel junction that forms a connection beween a cell and the extracelular matrix
GO:0031983	vesicle lumen	The volume enclosed by the membrane or protein that forms a vesicle.
GO:0034774	secretory granule lumen	The volume enclosed by the membrane of a secretory granule.
